# Supplementary material for: Systematic Functional Analysis of PINK1 and PRKN Coding Variants
Source: Cells. 2022 Aug 5;11(15):2426. doi: 10.3390/cells11152426 (PMC9367835; doi:10.3390/cells11152426)
Supplement: Supplementary file 1 [file cells-11-02426-s001.zip]

Archive with 1 entries (1 files):
- cells-1822522-supplementary.pdf
